# Supplementary material for: Selenoprotein T Protects Endothelial Cells against Lipopolysaccharide-Induced Activation and Apoptosis
Source: Antioxidants (Basel). 2021 Sep 7;10(9):1427. doi: 10.3390/antiox10091427 (PMC8469382; doi:10.3390/antiox10091427)
Supplement: Supplementary file 1 [file antioxidants-10-01427-s001.zip]

Archive with 1 entries (1 files):
- antioxidants-1364794-SI.pdf
